# Supplementary material for: Reply to “Re-evaluating the evidence for facilitation of stickleback speciation by admixture in the Lake Constance basin”
Source: Nat Commun. 2021 May 14;12:2807. doi: 10.1038/s41467-021-23096-x (PMC8121787; doi:10.1038/s41467-021-23096-x)
Supplement: Supplementary file 3 — Source Data [file 41467_2021_23096_MOESM3_ESM.xlsx]

## Sheet: Figure 1
Figure 1
Data 1	D-Statistics computed with Dsuite, with column names labelled as in the tree in Figure 1.
	P1	P2	P3	O	D	P-Value	Z-Score	Standard Error
	L2	S1	FRS4	WHE	0.0941434	2.56295e-12	7.37702	0.0127617
	L2	S1	AGS1	WHE	0.133806	1.1506e-14	8.12589	0.0164666
	L2	S1	CHA	WHE	0.0596593	2.87092e-05	4.4481	0.0134123
	L2	S1	FRS11	WHE	0.0500382	1.20002e-05	4.65619	0.0107466
	L2	S1	KIN	WHE	0.00867419	0.199607	1.09173	0.00794533
	L2	S1	SOR	WHE	0.0298062	0.0173178	2.47544	0.0120408
	L2	S2	FRS4	WHE	0.0832303	1.79904e-06	5.08578	0.0163653
	L2	S2	AGS1	WHE	0.121484	1.40458e-05	4.62097	0.0262897
	L2	S2	CHA	WHE	0.0378687	0.00722184	2.82258	0.0134163
	L2	S2	FRS11	WHE	0.0346486	0.00598862	2.89144	0.0119832
	L2	S2	KIN	WHE	0.00221385	0.452734	0.187258	0.0118224
	L2	S2	SOR	WHE	0.0146921	0.229346	0.973574	0.0150909
	L2	NID	FRS4	WHE	0.173269	5.7e-16	8.49379	0.0203995
	L2	NID	AGS1	WHE	0.257511	5.7e-16	8.49379	0.0303175
	L2	NID	CHA	WHE	0.062384	0.00185758	3.299	0.01891
	L2	NID	FRS11	WHE	0.0562983	0.000116107	4.10325	0.0137204
	L2	NID	KIN	WHE	-0.00654844	0.397736	0.393035	0.0166612
	L2	NID	SOR	WHE	-0.0335574	0.0368415	2.13332	0.0157302
	L2	GRA	FRS4	WHE	0.111766	8.79832e-10	6.48628	0.0172311
	L2	GRA	AGS1	WHE	0.0875662	0.000154319	4.02775	0.0217407
	L2	GRA	CHA	WHE	0.0449952	0.00544064	2.92836	0.0153653
	L2	GRA	FRS11	WHE	0.0283973	0.0862375	1.67722	0.0169312
	L2	GRA	KIN	WHE	-0.0122048	0.256811	0.884074	0.0138052
	L2	GRA	SOR	WHE	-0.0570711	0.00245835	3.21165	0.01777
Data 2	Subset of individuals and populations included in D-stats analysis.
	Population	Individual	SRA Accession
	AGS1	90315	SRX6084950, SRX6084949, SRX6084948, SRX6084947
	AGS1	90317	SRX6084952, SRX6084951, SRX6084954, SRX6084994
	AGS1	90318	SRX6084993, SRX6084956, SRX6084955
	AGS1	90319	SRX6084992, SRX6084991, SRX6084990, SRX6084989
	AGS1	90320	SRX6084988, SRX6084987, SRX6084986
	AGS1	90321	SRX6084996, SRX6084995, SRX6084957
	CHA	90419	SRX6084958
	CHA	90420	SRX6084972
	CHA	90422	SRX6084974
	CHA	90427	SRX6084960
	CHA	90439	SRX6084961
	CHA	90445	SRX6084983
	FRS11	90379	SRX6101712
	FRS11	90382	SRX6101713
	FRS11	90389	SRX6101711
	FRS11	90399	SRX6101716
	FRS11	90403	SRX6101714
	FRS11	90405	SRX6101715
	FRS4	17026	SRX6084966
	FRS4	17027	SRX6084967
	FRS4	17032	SRX6084964
	FRS4	17034	SRX6084965
	FRS4	17042	SRX6084962
	FRS4	17043	SRX6084963
	GRA	GRA.1	SRX6864092
	GRA	GRA.2	SRX6864103
	KIN	GA-UK-KIN-3_1	SRX3998012
	KIN	GA-UK-KIN-4_1	SRX3998013
	L2	65202	SRX1555805
	L2	65206	SRX1555806
	L2	65207	SRX1555807
	L2	65210	SRX1555808
	L2	65219	SRX1555809
	L2	65234	SRX1555812
	L2	65237	SRX1555814
	L2	65242	SRX1555815
	L2	65248	SRX1555816
	L2	65250	SRX1555817
	NID	Ga0228	SRX092177
	NID	Ga0232	SRX092177
	NID	Ga0233	SRX092177
	NID	Ga0234	SRX092177
	NID	Ga0301	SRX092177
	NID	Ga0312	SRX092177
	NID	Ga0313	SRX092177
	NID	Ga0314	SRX092177
	S1	16228	SRX1555863, SRX1555864
	S1	16229	SRX1555865
	S1	16234	SRX1555866, SRX1555867, SRX1555868
	S1	16235	SRX1555869, SRX1555870, SRX1555872
	S1	16236	SRX1555873, SRX1555874
	S1	16282	SRX1555875
	S1	16356	SRX1555898, SRX1555899, SRX1555900
	S1	16362	SRX1555901, SRX1555902, SRX1555903
	S1	16364	SRX1555905, SRX1555906, SRX1555907
	S1	16366	SRX1555908, SRX1555909, SRX1555910
	S1	16367	SRX1555911, SRX1555912, SRX1555913
	S1	16368	SRX1555914, SRX1555916, SRX1555917
	S1	16369	SRX1555918, SRX1555919
	S1	16370	SRX1555920, SRX1555922
	S1	16385	SRX1555923, SRX1555924, SRX1555925
	S1	16387	SRX1555926, SRX1555928
	S1	16388	SRX1555929, SRX1555930
	S1	16389	SRX1555931, SRX1555932
	S1	16390	SRX1555923, SRX1555924, SRX1555925
	S1	16391	SRX1555936, SRX1555937
	S1	16394	SRX1555939, SRX1555940
	S2	65276	SRX1555818
	S2	65277	SRX1555819
	S2	65279	SRX1555820
	S2	65280	SRX1555821
	S2	65281	SRX1555822
	S2	65282	SRX1555823
	S2	65283	SRX1555825
	S2	65288	SRX1555826
	S2	90287	SRX1555827, SRX1555828, SRX1555829
	S2	90291	SRX1555830, SRX1555831, SRX1555832
	S2	90293	SRX1555833, SRX1555834, SRX1555836
	S2	90294	SRX1555837, SRX1555838, SRX1555839
	S2	90299	SRX1555840, SRX1555841, SRX1555842
	S2	90302	SRX1555843, SRX1555844, SRX1555845
	S2	90305	SRX1555847
	S2	90306	SRX1555848
	S2	90307	SRX1555849
	S2	90308	SRX1555850
	S2	90309	SRX1555851, SRX1555852, SRX1555853
	S2	90310	SRX1555854, SRX1555855, SRX1555856
	SOR	17938	SRX6084973
	SOR	17943	SRX6084953
	SOR	17944	SRX6084942
	SOR	17954	SRX6084941
	SOR	17955	SRX6084959
	SOR	17957	SRX6084940
	WHE	GASWHE	DRR032274

## Sheet: Supplementary Figure 1
Supplementary Figure 1
Data 1	Phylogenetic trees built on RAD-seq SNPs from different Lake Constance and Upper Danube population combinations
	Lake Constance	Upper Danube	Tree
	-	-	((Pacific:0.06177836213,Pacific:0.03662324983)100:0.05605658076,(((Black_Sea_-ALM/CHO/KOL:0.00515111054,(Black_Sea_-ALM/CHO/KOL:0.009986532704,Black_Sea_-ALM/CHO/KOL:0.008993053674)2:0.004988757676)100:0.03599992353,Lower_Rhone_-SOR:0.07473091566)100:0.01251791936,(((Loire_-FRS11:0.009834008313,Loire_-FRS11:0.0111438427)100:0.03315558412,((Seine_-CHA:0.004709115125,Seine_-CHA:0.007198773735)100:0…
	all	all	((Pacific:0.05734282943,Pacific:0.09893563711)100:0.09357063085,(((Black_Sea_-ALM/CHO/KOL:0.01305888049,(Black_Sea_-ALM/CHO/KOL:0.008175004478,Black_Sea_-ALM/CHO/KOL:0.01449225961)20:0.0022551539)100:0.05272711212,Lower_Rhone_-SOR:0.1183520329)100:0.02042660443,(((((Loire_-FRS11:0.01343548837,Loire_-FRS11:0.0158548567)100:0.04998142475,(Seine_-CHA:0.01119834922,Seine_-CHA:0.006829838367)100:0.068…
	GRA	-	((Pacific:0.06438566076,Pacific:0.03827833822)100:0.05818595112,(((Black_Sea_-ALM/CHO/KOL:0.005883859881,(Black_Sea_-ALM/CHO/KOL:0.009650903606,Black_Sea_-ALM/CHO/KOL:0.01029242022)73:0.005182508954)100:0.03698383699,Lower_Rhone_-SOR:0.07849866563)100:0.01377961254,(((((Loire_-FRS11:0.009812882656,Loire_-FRS11:0.01209525498)100:0.03387419123,(Seine_-CHA:0.007664066796,Seine_-CHA:0.004882976671)10…
	NID	-	((Pacific:0.07107723052,Pacific:0.04030597918)100:0.06297677731,(((Black_Sea_-ALM/CHO/KOL:0.009162224806,(Black_Sea_-ALM/CHO/KOL:0.01098685887,Black_Sea_-ALM/CHO/KOL:0.006106136219)90:0.003758621821)100:0.04056161645,Lower_Rhone_-SOR:0.07820145595)100:0.01345064239,(((((Loire_-FRS11:0.00999117388,Loire_-FRS11:0.01208364476)100:0.03512909286,(Seine_-CHA:0.004026320389,Seine_-CHA:0.007961247078)100…
	S2	-	((Pacific:0.06454662845,Pacific:0.03826818557)100:0.0591545697,(((Black_Sea_-ALM/CHO/KOL:0.005438445903,(Black_Sea_-ALM/CHO/KOL:0.009599566127,Black_Sea_-ALM/CHO/KOL:0.009022609457)99:0.005944506576)100:0.03648910418,Lower_Rhone_-SOR:0.07901468555)100:0.01424259301,((((Loire_-FRS11:0.01024849088,Loire_-FRS11:0.01146103273)100:0.03444131121,(Seine_-CHA:0.00774532669,Seine_-CHA:0.005457060997)100:0…
	S1	-	((Pacific:0.0648541543,Pacific:0.03865576875)100:0.05952620103,(((Black_Sea_-ALM/CHO/KOL:0.00529106687,(Black_Sea_-ALM/CHO/KOL:0.008921015626,Black_Sea_-ALM/CHO/KOL:0.009618373263)86:0.005985146032)100:0.03564247078,Lower_Rhone_-SOR:0.07813452371)100:0.014280003,(((Loire_-FRS11:0.01030294722,Loire_-FRS11:0.01157995946)100:0.03686477398,((Seine_-CHA:0.005300278327,Seine_-CHA:0.007811920775)100:0.0…
	L1	-	((Pacific:0.03867945006,Pacific:0.06460682388)100:0.05982087466,(((Black_Sea_-ALM/CHO/KOL:0.005088658097,(Black_Sea_-ALM/CHO/KOL:0.009660843037,Black_Sea_-ALM/CHO/KOL:0.009049150335)74:0.005760947979)100:0.03599748134,Lower_Rhone_-SOR:0.0781295896)100:0.0139501488,(((Loire_-FRS11:0.01054392943,Loire_-FRS11:0.01094646259)100:0.03707474911,((Seine_-CHA:0.005471202763,Seine_-CHA:0.00771966781)100:0.…
	L2	-	((Pacific:0.06375123961,Pacific:0.03840655951)100:0.05848740007,(((Black_Sea_-ALM/CHO/KOL:0.005121793734,(Black_Sea_-ALM/CHO/KOL:0.008830629103,Black_Sea_-ALM/CHO/KOL:0.009346209955)90:0.006030826391)100:0.03482989143,Lower_Rhone_-SOR:0.07767036356)100:0.0141710875,(((Loire_-FRS11:0.0104187032,Loire_-FRS11:0.01133332446)100:0.0365910502,((Seine_-CHA:0.0077622038,Seine_-CHA:0.005128997435)100:0.04…
	ROM	-	((Pacific:0.07030407056,Pacific:0.04198426625)100:0.06388681387,(((Black_Sea_-ALM/CHO/KOL:0.01181340143,(Black_Sea_-ALM/CHO/KOL:0.01057113223,Black_Sea_-ALM/CHO/KOL:0.006326913727)100:0.00152665123)100:0.04235221794,Lower_Rhone_-SOR:0.07961045341)100:0.01491542803,(((Loire_-FRS11:0.009946386249,Loire_-FRS11:0.01221232184)100:0.0381974769,((Seine_-CHA:0.004340748075,Seine_-CHA:0.007485880592)100:0…
	-	DAN	((Pacific:0.06379648508,Pacific:0.03685450328)100:0.057042953,(((Black_Sea_-ALM/CHO/KOL:0.005323761688,(Black_Sea_-ALM/CHO/KOL:0.01016985219,Black_Sea_-ALM/CHO/KOL:0.009105458135)63:0.00452158935)100:0.03552995533,Lower_Rhone_-SOR:0.07587371064)100:0.01337186901,((((Loire_-FRS11:0.01171313463,Loire_-FRS11:0.009429058975)100:0.03208695894,(Seine_-CHA:0.007350895632,Seine_-CHA:0.005016762537)100:0.…
	GRA	DAN	((Pacific:0.0654738503,Pacific:0.03876261767)100:0.06016775364,(((Black_Sea_-ALM/CHO/KOL:0.005806213808,(Black_Sea_-ALM/CHO/KOL:0.01065882206,Black_Sea_-ALM/CHO/KOL:0.009643542417)15:0.004786150527)100:0.03641232822,Lower_Rhone_-SOR:0.08141615623)100:0.01458273322,(((((Loire_-FRS11:0.01040175957,Loire_-FRS11:0.01178195625)100:0.03501168416,(Seine_-CHA:0.008492075884,Seine_-CHA:0.005393538618)100:…
	NID	DAN	((Pacific:0.0726437984,Pacific:0.04110094472)100:0.06364660412,(((Black_Sea_-ALM/CHO/KOL:0.008764757322,(Black_Sea_-ALM/CHO/KOL:0.006325477942,Black_Sea_-ALM/CHO/KOL:0.01069529896)67:0.004092711285)100:0.0412821202,Lower_Rhone_-SOR:0.07894184631)100:0.01379515994,((((Loire_-FRS11:0.01151590452,Loire_-FRS11:0.010020719)100:0.03531872714,(Seine_-CHA:0.004014924054,Seine_-CHA:0.007808121315)100:0.04…
	S2	DAN	((Pacific:0.06744347811,Pacific:0.03970940943)100:0.06123034889,(((Black_Sea_-ALM/CHO/KOL:0.005536863465,(Black_Sea_-ALM/CHO/KOL:0.009085378318,Black_Sea_-ALM/CHO/KOL:0.01038004677)100:0.006261209329)100:0.03701049487,Lower_Rhone_-SOR:0.0819940818)100:0.0143398948,((((Loire_-FRS11:0.01174363762,Loire_-FRS11:0.010729989)100:0.03498659154,(Seine_-CHA:0.005340941097,Seine_-CHA:0.008237641701)100:0.0…
	S1	DAN	((Pacific:0.03970899295,Pacific:0.06736232494)100:0.06137474693,(((Black_Sea_-ALM/CHO/KOL:0.005353987379,(Black_Sea_-ALM/CHO/KOL:0.009339996961,Black_Sea_-ALM/CHO/KOL:0.0102665512)100:0.006245293599)100:0.03622821346,Lower_Rhone_-SOR:0.08110724143)100:0.01395731267,(((Loire_-FRS11:0.01113196988,Loire_-FRS11:0.01152184173)100:0.03841181812,((Seine_-CHA:0.008419470599,Seine_-CHA:0.005045818937)100:…
	L1	DAN	((Pacific:0.04011062624,Pacific:0.06649014664)100:0.06117167384,(((Black_Sea_-ALM/CHO/KOL:0.005003069345,(Black_Sea_-ALM/CHO/KOL:0.01050958217,Black_Sea_-ALM/CHO/KOL:0.009272638708)79:0.006051346698)100:0.03623564926,Lower_Rhone_-SOR:0.08069908218)100:0.01381046407,(((Loire_-FRS11:0.01091389975,Loire_-FRS11:0.01122044402)100:0.03790455467,((Seine_-CHA:0.005067646351,Seine_-CHA:0.008306107006)100:…
	L2	DAN	((Pacific:0.06564557039,Pacific:0.03939674406)100:0.05981542393,(((Black_Sea_-ALM/CHO/KOL:0.005094571298,(Black_Sea_-ALM/CHO/KOL:0.009085776811,Black_Sea_-ALM/CHO/KOL:0.01002056756)100:0.006100900588)100:0.03545825746,Lower_Rhone_-SOR:0.08023511459)100:0.01374661596,(((Loire_-FRS11:0.0114398715,Loire_-FRS11:0.01098210336)100:0.03709380562,((Seine_-CHA:0.004920013414,Seine_-CHA:0.008270159478)100:…
	ROM	DAN	((Pacific:0.04280573552,Pacific:0.07266838764)100:0.0650213455,(((Black_Sea_-ALM/CHO/KOL:0.01161711782,(Black_Sea_-ALM/CHO/KOL:0.01008038454,Black_Sea_-ALM/CHO/KOL:0.006306643415)100:0.001731114663)100:0.04187500394,Lower_Rhone_-SOR:0.08063598173)100:0.01431663543,(((Loire_-FRS11:0.01031452964,Loire_-FRS11:0.01208713569)100:0.03831394136,((Seine_-CHA:0.007567514291,Seine_-CHA:0.004316778432)100:0…
	-	MUR	((Pacific:0.0372558443,Pacific:0.06454286856)100:0.05720830099,(((Black_Sea_-ALM/CHO/KOL:0.005497821393,(Black_Sea_-ALM/CHO/KOL:0.009818371801,Black_Sea_-ALM/CHO/KOL:0.01002232966)25:0.004670222844)100:0.03719624175,Lower_Rhone_-SOR:0.07690870262)100:0.01369958264,(((((Loire_-FRS11:0.01156747087,Loire_-FRS11:0.009753466612)100:0.03188391343,(Seine_-CHA:0.004674459734,Seine_-CHA:0.00743883819)100:…
	GRA	MUR	((Pacific:0.03869251267,Pacific:0.06757842704)100:0.06059490229,(((Black_Sea_-ALM/CHO/KOL:0.005698595961,(Black_Sea_-ALM/CHO/KOL:0.01042872954,Black_Sea_-ALM/CHO/KOL:0.009932948272)100:0.005010963167)100:0.03702202422,Lower_Rhone_-SOR:0.0820343912)100:0.01451711736,(((((Loire_-FRS11:0.01223627392,Loire_-FRS11:0.01079052353)100:0.03517407502,(Seine_-CHA:0.00838103188,Seine_-CHA:0.005097361566)100:…
	NID	MUR	((Pacific:0.07456362192,Pacific:0.04109967367)100:0.06394135359,(((Black_Sea_-ALM/CHO/KOL:0.009476072702,(Black_Sea_-ALM/CHO/KOL:0.006146137577,Black_Sea_-ALM/CHO/KOL:0.01087841214)64:0.003655758455)100:0.04320277859,Lower_Rhone_-SOR:0.08001527156)67:0.01337982852,(((((Loire_-FRS11:0.01050645456,Loire_-FRS11:0.01225716717)100:0.03561638026,(Seine_-CHA:0.008055472539,Seine_-CHA:0.00385436895)100:0…
	S2	MUR	((Pacific:0.0389535101,Pacific:0.06790340825)100:0.06087249514,(((Black_Sea_-ALM/CHO/KOL:0.005663652887,(Black_Sea_-ALM/CHO/KOL:0.009284577215,Black_Sea_-ALM/CHO/KOL:0.009927113278)83:0.005686136626)100:0.0381143887,Lower_Rhone_-SOR:0.08142238302)100:0.0137516833,((((Loire_-FRS11:0.01054056087,Loire_-FRS11:0.01233580198)100:0.03469240081,(Seine_-CHA:0.008098118627,Seine_-CHA:0.005220167117)100:0.…
	S1	MUR	((Pacific:0.03947833987,Pacific:0.06842073105)100:0.06156556306,(((Black_Sea_-ALM/CHO/KOL:0.005613406688,(Black_Sea_-ALM/CHO/KOL:0.009256568141,Black_Sea_-ALM/CHO/KOL:0.0100249699)93:0.005685598251)100:0.03741824453,Lower_Rhone_-SOR:0.08149941591)100:0.01355150976,((((Loire_-FRS11:0.01064476649,Loire_-FRS11:0.0124441433)100:0.03458303741,(Seine_-CHA:0.008120656483,Seine_-CHA:0.005110523624)100:0.…
	L1	MUR	((Pacific:0.03956477156,Pacific:0.06773170374)100:0.06105961322,(((Black_Sea_-ALM/CHO/KOL:0.005355123165,(Black_Sea_-ALM/CHO/KOL:0.009988058936,Black_Sea_-ALM/CHO/KOL:0.009131409265)90:0.005686794431)100:0.03766294417,Lower_Rhone_-SOR:0.08104566853)100:0.01370674,((((Loire_-FRS11:0.01218906758,Loire_-FRS11:0.01047814687)100:0.03499272328,(Seine_-CHA:0.008021230223,Seine_-CHA:0.005216387911)100:0.…
	L2	MUR	((Pacific:0.03874200953,Pacific:0.06718149242)100:0.06036906351,(((Black_Sea_-ALM/CHO/KOL:0.005358398042,(Black_Sea_-ALM/CHO/KOL:0.009264077064,Black_Sea_-ALM/CHO/KOL:0.009802512964)96:0.005767056104)100:0.03714260111,Lower_Rhone_-SOR:0.08081193603)100:0.01365443507,((((Loire_-FRS11:0.0105764093,Loire_-FRS11:0.01231373232)100:0.0341661948,(Seine_-CHA:0.007990470191,Seine_-CHA:0.005027668608)100:0…
	ROM	MUR	((Pacific:0.04317076129,Pacific:0.07232974683)100:0.06484331778,(((Black_Sea_-ALM/CHO/KOL:0.005819480084,(Black_Sea_-ALM/CHO/KOL:0.01022341741,Black_Sea_-ALM/CHO/KOL:0.01080438449)25:0.00459906361)100:0.04252949293,Lower_Rhone_-SOR:0.0808228467)100:0.01392546171,((((Loire_-FRS11:0.01050243865,Loire_-FRS11:0.01221712595)100:0.0388793665,((Seine_-CHA:0.004013947315,Seine_-CHA:0.00797902474)100:0.04…
	-	SZO	((Pacific:0.03798698745,Pacific:0.06516940532)100:0.05875959677,(((Black_Sea_-ALM/CHO/KOL:0.005855329736,(Black_Sea_-ALM/CHO/KOL:0.009188988901,Black_Sea_-ALM/CHO/KOL:0.01071960563)40:0.005168131875)100:0.03903694655,Lower_Rhone_-SOR:0.07865175975)100:0.01358966623,((((Loire_-FRS11:0.009659263023,Loire_-FRS11:0.012005246)100:0.03367809915,(Seine_-CHA:0.007565547058,Seine_-CHA:0.004781798063)100:0…
	GRA	SZO	((Pacific:0.06753997164,Pacific:0.03951825562)100:0.06236455404,((((Black_Sea_-ALM/CHO/KOL:0.00983982671,Black_Sea_-ALM/CHO/KOL:0.01079683271)35:0.005391646631,Black_Sea_-ALM/CHO/KOL:0.005798855957)100:0.0373372933,Lower_Rhone_-SOR:0.08288677983)100:0.01529254155,(((((Loire_-FRS11:0.01111215103,Loire_-FRS11:0.01211830519)100:0.03519246971,(Seine_-CHA:0.005408383418,Seine_-CHA:0.00857421206)100:0.…
	NID	SZO	((Pacific:0.0418539011,Pacific:0.076220903)100:0.06568712456,(((Black_Sea_-ALM/CHO/KOL:0.008975103661,(Black_Sea_-ALM/CHO/KOL:0.006671735546,Black_Sea_-ALM/CHO/KOL:0.01120619271)90:0.003257199826)100:0.04424276261,Lower_Rhone_-SOR:0.08229580791)90:0.01465016712,(((((Loire_-FRS11:0.01048891723,Loire_-FRS11:0.01296842793)100:0.0357538145,(Seine_-CHA:0.004385733192,Seine_-CHA:0.007918060848)100:0.04…
	S2	SZO	((Pacific:0.04011610925,Pacific:0.06836289776)100:0.06204802868,(((Black_Sea_-ALM/CHO/KOL:0.005914706185,(Black_Sea_-ALM/CHO/KOL:0.009465411573,Black_Sea_-ALM/CHO/KOL:0.01034401328)65:0.005030052618)100:0.03778571314,Lower_Rhone_-SOR:0.08359326839)100:0.01511275384,((((((Loire_-FRS11:0.01082152551,Loire_-FRS11:0.01206987849)100:0.03486687474,(Seine_-CHA:0.00835066495,Seine_-CHA:0.005383395879)100…
	S1	SZO	((Pacific:0.03994306113,Pacific:0.06818465936)100:0.06203851167,(((Black_Sea_-ALM/CHO/KOL:0.005789499881,(Black_Sea_-ALM/CHO/KOL:0.009649656087,Black_Sea_-ALM/CHO/KOL:0.01030699947)30:0.005152335215)100:0.03662567845,Lower_Rhone_-SOR:0.0827548206)100:0.01522976081,((((((Loire_-FRS11:0.01094322237,Loire_-FRS11:0.01228404796)100:0.0347045045,(Seine_-CHA:0.00528311896,Seine_-CHA:0.008282331155)100:0…
	L1	SZO	((Pacific:0.03972002081,Pacific:0.06757425888)100:0.06257652687,(((Black_Sea_-ALM/CHO/KOL:0.00540954448,(Black_Sea_-ALM/CHO/KOL:0.009639617523,Black_Sea_-ALM/CHO/KOL:0.01054578512)39:0.004960731662)100:0.03743547466,Lower_Rhone_-SOR:0.08192205058)100:0.01492719553,((((Loire_-FRS11:0.01076883689,Loire_-FRS11:0.01207432079)100:0.03459538068,(Seine_-CHA:0.008056815725,Seine_-CHA:0.005539197821)100:0…
	L2	SZO	((Pacific:0.03966778475,Pacific:0.06743928353)100:0.06206040499,(((Black_Sea_-ALM/CHO/KOL:0.005570816226,(Black_Sea_-ALM/CHO/KOL:0.009538864856,Black_Sea_-ALM/CHO/KOL:0.01014101706)97:0.005255896926)100:0.03720089517,Lower_Rhone_-SOR:0.08147642831)100:0.01489804808,((((Loire_-FRS11:0.01065936606,Loire_-FRS11:0.01228175437)100:0.03419255973,(Seine_-CHA:0.008057658163,Seine_-CHA:0.005375682419)100:…
	ROM	SZO	((Pacific:0.07509132527,Pacific:0.04309158678)100:0.06549145181,(((Black_Sea_-ALM/CHO/KOL:0.01163063565,(Black_Sea_-ALM/CHO/KOL:0.006604488456,Black_Sea_-ALM/CHO/KOL:0.01048452635)100:0.001655955272)100:0.04373137975,Lower_Rhone_-SOR:0.08256245287)100:0.01474811899,(((((Loire_-FRS11:0.01331568361,Loire_-FRS11:0.01019520748)100:0.03573440729,(Seine_-CHA:0.004745553812,Seine_-CHA:0.007662390356)100…
Data 2	Subset of individuals included in phylogenetic trees.
	Population	Individual	SRA Accession
	L1	16178	SRX1555858, SRX1555859
	L1	16296	SRX1555888, SRX1555889, SRX1555890, SRX1555891
	L1	16400	SRX1555941, SRX1555942, SRX1555943
	L1	16285	SRX1555876, SRX1555877, SRX1555878
	L2	65206	SRX1555806
	L2	65250	SRX1555817
	L2	65202	SRX1555805
	L2	65234	SRX1555812
	ROM	Ga0201	SRX092177
	ROM	Ga0286	SRX092177
	ROM	Ga0293	SRX092177
	ROM	Ga0157	SRX092177
	S1	16368	SRX1555914, SRX1555916, SRX1555917
	S1	16391	SRX1555936, SRX1555937
	S1	16387	SRX1555926, SRX1555928
	S1	16385	SRX1555923, SRX1555924, SRX1555925
	S2	65277	SRX1555819
	S2	65276	SRX1555818
	S2	65282	SRX1555823
	S2	65280	SRX1555821
	NID	Ga0312	SRX092177
	NID	Ga0232	SRX092177
	NID	Ga0313	SRX092177
	NID	Ga0314	SRX092177
	GRA	GRA.1	SRX6864092
	GRA	GRA.2	SRX6864103
	DAN	KIR.1	SRX6864114
	DAN	KIR.2	SRX6864125
	SZO	GA-HUN-SZO-1_1	SRX3997987
	SZO	GA-HUN-SZO-2_1	SRX3997986
	MUR	MU-21_1	SRX3997988
	MUR	MU-32_1	SRX3997989
	PLS1	17002	SRX6084975, SRX6084976, SRX6084984, SRX6084985
	PLS1	17006	SRX6084939
	NEV	LIT-NEV-GA-39_1	SRX3997990
	NEV	LIT-NEV-GA-6_1	SRX3997981
	SLU	UKR-SLU-2_1	SRX3998063
	SLU	UKR-SLU-1_1	SRX3997982
	TET	UKR-TER-5_1	SRX3998065
	TET	UKR-TER-3_1	SRX3998062
	AGS1	90315	SRX6084950, SRX6084949, SRX6084948, SRX6084947
	AGS1	90319	SRX6084992, SRX6084991, SRX6084990, SRX6084989
	FRS4	17043	SRX6084963
	FRS4	17034	SRX6084965
	CHA	90427	SRX6084960
	CHA	90439	SRX6084961
	FRS11	90405	SRX6101715
	FRS11	90389	SRX6101711
	SOR	17954	SRX6084941
	ALM	UKR-ALM-GA-1_1	SRX3998066
	CHO	UKR-CHO-GA-1_1	SRX3998069
	KOL	UKR-kol-4_1	SRX3998068
	Pacific	CAN-BEV-GA-5_1	SRX3998011
	Pacific	CAN-MIS-GA-9_1	SRX3997965

## Sheet: Supplementary Figure 2
Supplementary Figure 2
Data 1	D-Statistics Computed With Dsuite.
	P1	P2	P3	O	D	P-Value	Z-Score	Standard Error
	FRS4	DAN	NEV	WHE	0.0798696	8.91251e-05	4.17095	0.019149
	FRS4	DAN	PLS1	WHE	0.0356076	0.0299367	2.2294	0.0159719
	FRS4	DAN	SLU	WHE	0.0788087	0.000117684	4.09897	0.0192265
	FRS4	DAN	TET	WHE	0.0736658	0.0196871	2.41707	0.0304773
	AGS1	DAN	NEV	WHE	0.0668529	0.000392666	3.76997	0.017733
	AGS1	DAN	PLS1	WHE	0.0108618	0.347302	0.561416	0.0193472
	AGS1	DAN	SLU	WHE	0.0879928	7.89276e-06	4.76117	0.0184813
	AGS1	DAN	TET	WHE	0.0523264	0.076556	1.74653	0.0299603
	TET	DAN	CHA	WHE	0.0108459	0.383067	0.44091	0.0245989
	TET	DAN	FRS11	WHE	0.0379313	0.0720266	1.78165	0.02129
	SLU	DAN	CHA	WHE	0.0328311	0.0375948	2.12281	0.0154658
	SLU	DAN	FRS11	WHE	0.0678765	0.000242506	3.89691	0.017418
	DAN	PLS1	CHA	WHE	-0.0196481	0.198462	1.10023	0.0178582
	PLS1	DAN	FRS11	WHE	0.00711662	0.416301	0.334959	0.0212462
	NEV	DAN	CHA	WHE	0.0177957	0.235744	0.951781	0.0186973
	NEV	DAN	FRS11	WHE	0.0452669	0.00776322	2.79338	0.016205
	FRS4	MUR	NEV	WHE	0.101135	2.84907e-08	5.9063	0.0171233
	FRS4	MUR	PLS1	WHE	0.0159134	0.213926	1.03269	0.0154096
	FRS4	MUR	SLU	WHE	0.0786109	9.76366e-11	6.84709	0.0114809
	FRS4	MUR	TET	WHE	0.105826	8.81306e-06	4.7289	0.0223786
	AGS1	MUR	NEV	WHE	0.0975362	1.99506e-05	4.53963	0.0214855
	MUR	AGS1	PLS1	WHE	-0.00234385	0.462469	0.140349	0.0167001
	AGS1	MUR	SLU	WHE	0.0917581	1.03074e-09	6.45461	0.0142159
	AGS1	MUR	TET	WHE	0.0885738	0.000213733	3.93271	0.0225223
	TET	MUR	CHA	WHE	0.0333274	0.171042	1.22556	0.0271937
	TET	MUR	FRS11	WHE	0.0607091	0.00259953	3.19369	0.0190091
	SLU	MUR	CHA	WHE	0.0299667	0.0838307	1.69226	0.0177081
	SLU	MUR	FRS11	WHE	0.0577528	0.00273061	3.17387	0.0181964
	MUR	PLS1	CHA	WHE	-0.0184345	0.247736	0.91396	0.0201699
	MUR	PLS1	FRS11	WHE	-0.00439363	0.451059	0.196504	0.022359
	NEV	MUR	CHA	WHE	0.0169502	0.296845	0.746837	0.022696
	NEV	MUR	FRS11	WHE	0.0389588	0.0747958	1.76006	0.022135
	FRS11	SZO	PLS1	WHE	0.0117621	0.347302	0.563039	0.0208904
	CHA	SZO	PLS1	WHE	8.4176e-05	0.498177	0.0045696	0.0184209
	FRS4	SZO	NEV	WHE	0.0898407	2.36305e-06	5.02569	0.0178763
	FRS4	SZO	PLS1	WHE	0.0122209	0.334742	0.615937	0.0198411
	FRS4	SZO	SLU	WHE	0.0798273	7.74643e-06	4.7664	0.0167479
	FRS4	SZO	TET	WHE	0.0993219	1.51438e-05	4.60267	0.0215792
	AGS1	SZO	NEV	WHE	0.087254	0.000598942	3.64956	0.0239081
	SZO	AGS1	PLS1	WHE	-0.00542603	0.440465	0.238987	0.0227043
	AGS1	SZO	SLU	WHE	0.0954013	7.80745e-08	5.71308	0.0166987
	AGS1	SZO	TET	WHE	0.0879637	0.000530432	3.68372	0.023879
	TET	SZO	CHA	WHE	0.0570679	0.0474398	2.00519	0.0284601
	TET	SZO	FRS11	WHE	0.0679368	0.00575857	2.90631	0.0233756
	SLU	SZO	CHA	WHE	0.0684571	0.00288594	3.15408	0.0217043
	SLU	SZO	FRS11	WHE	0.0834217	1.06008e-05	4.6871	0.0177982
	NEV	SZO	CHA	WHE	0.0478684	0.0479206	1.99939	0.0239415
	NEV	SZO	FRS11	WHE	0.0487884	0.0283488	2.25598	0.0216262
	FRS11	GRA	NEV	WHE	0.00457538	0.43866	0.246907	0.0185308
	FRS11	GRA	PLS1	WHE	0.000641591	0.487045	0.0421238	0.0152311
	FRS11	GRA	SLU	WHE	0.0573751	0.00744976	2.81175	0.0204055
	FRS11	GRA	TET	WHE	0.0573953	0.00544027	2.93081	0.0195834
	GRA	CHA	NEV	WHE	-0.0125849	0.345926	0.570035	0.0220774
	GRA	CHA	PLS1	WHE	-0.0233136	0.17482	1.20346	0.0193722
	CHA	GRA	SLU	WHE	0.0236874	0.20358	1.07469	0.0220411
	CHA	GRA	TET	WHE	0.0448521	0.0571274	1.91006	0.023482
	FRS4	GRA	NEV	WHE	0.0275259	0.158854	1.28445	0.0214302
	FRS4	GRA	PLS1	WHE	0.000620512	0.487811	0.0391435	0.0158522
	FRS4	GRA	SLU	WHE	0.0351599	0.0479445	1.9984	0.017594
	FRS4	GRA	TET	WHE	0.0478866	0.0579134	1.90142	0.0251846
	AGS1	GRA	NEV	WHE	0.00601866	0.431625	0.273462	0.0220091
	GRA	AGS1	PLS1	WHE	-0.0275007	0.100964	1.58015	0.0174038
	AGS1	GRA	SLU	WHE	0.0454535	0.0136679	2.57173	0.0176743
	AGS1	GRA	TET	WHE	0.0202018	0.257708	0.880804	0.0229356
	FRS11	NID	NEV	WHE	0.0492241	0.0156824	2.51634	0.0195618
	FRS11	NID	PLS1	WHE	0.0525838	0.00153052	3.36026	0.0156487
	FRS11	NID	SLU	WHE	0.0939292	4.82429e-06	4.87741	0.019258
	FRS11	NID	TET	WHE	0.077932	0.000965027	3.50078	0.0222613
	CHA	NID	NEV	WHE	0.0375155	0.171773	1.22096	0.0307262
	CHA	NID	PLS1	WHE	0.0418439	0.0580633	1.89831	0.0220428
	CHA	NID	SLU	WHE	0.0613901	0.00894123	2.73911	0.0224124
	CHA	NID	TET	WHE	0.0521643	0.0583009	1.8942	0.027539
	FRS4	NID	NEV	WHE	0.0529269	0.0221418	2.36752	0.0223554
	FRS4	NID	PLS1	WHE	0.0433059	0.0529369	1.94925	0.0222167
	FRS4	NID	SLU	WHE	0.0457855	0.0701294	1.79617	0.0254906
	FRS4	NID	TET	WHE	0.0289764	0.281829	0.798256	0.0362996
	NID	AGS1	CHA	WHE	-0.248787	5.7e-16	8.49379	0.0292904
	NID	AGS1	FRS11	WHE	-0.234632	5.7e-16	8.49379	0.0276239
	AGS1	NID	NEV	WHE	0.0491334	0.077608	1.73708	0.0282851
	AGS1	NID	PLS1	WHE	0.0291293	0.173009	1.21489	0.0239769
	AGS1	NID	SLU	WHE	0.062096	0.00937201	2.72003	0.0228291
	AGS1	NID	TET	WHE	0.0240551	0.324638	0.649517	0.0370353
	NID	PLS1	NEV	WHE	-0.0318137	0.144168	1.34911	0.0235813
	FRS11	S1	NEV	WHE	0.071947	0.000101617	4.13861	0.0173843
	CHA	S1	NEV	WHE	0.0572104	0.0063864	2.86601	0.0199617
	CHA	S1	SLU	WHE	0.0858079	8.1214e-07	5.25481	0.0163294
	FRS4	S1	NEV	WHE	0.0948026	4.3164e-09	6.22647	0.0152257
	FRS4	S1	SLU	WHE	0.0969372	4.3505e-08	5.82462	0.0166427
	FRS4	S1	TET	WHE	0.100426	0.000172667	3.99563	0.025134
	AGS1	S1	NEV	WHE	0.093591	1.00161e-06	5.20908	0.0179669
	AGS1	S1	PLS1	WHE	0.109571	9.62483e-08	5.66913	0.0193277
	AGS1	S1	SLU	WHE	0.11637	3.1265e-12	7.34684	0.0158395
	AGS1	S1	TET	WHE	0.0882852	0.00122741	3.42548	0.0257731
	TET	S1	CHA	WHE	0.0917802	0.000180796	3.9825	0.0230459
	TET	S1	FRS11	WHE	0.0865351	7.97643e-06	4.7576	0.0181888
	SLU	S1	FRS11	WHE	0.105243	3.28271e-10	6.65557	0.0158128
	PLS1	S1	CHA	WHE	0.0392113	0.0166225	2.49329	0.0157267
	PLS1	S1	FRS11	WHE	0.0458068	0.0135021	2.57678	0.0177768
	PLS1	S1	FRS4	WHE	0.114196	1.62785e-10	6.76401	0.0168829
	S1	PLS1	NEV	WHE	-0.00993022	0.347302	0.561331	0.0176905
	FRS11	S2	NEV	WHE	0.0731774	0.000205983	3.9459	0.0185452
	CHA	S2	NEV	WHE	0.059533	0.00264285	3.18611	0.0186851
	FRS4	S2	NEV	WHE	0.09688	1.30074e-07	5.61118	0.0172655
	FRS4	S2	PLS1	WHE	0.105595	1.3963e-12	7.47717	0.0141223
	FRS4	S2	SLU	WHE	0.100545	4.33568e-10	6.60574	0.0152209
	FRS4	S2	TET	WHE	0.0884276	0.00379938	3.05557	0.0289398
	AGS1	S2	NEV	WHE	0.0953952	8.78004e-06	4.73106	0.0201636
	AGS1	S2	PLS1	WHE	0.0918367	2.33845e-06	5.02929	0.0182604
	AGS1	S2	SLU	WHE	0.121848	1.53065e-12	7.4609	0.0163315
	AGS1	S2	TET	WHE	0.0744376	0.0211272	2.38643	0.0311921
	TET	S2	CHA	WHE	0.0736819	0.00104587	3.4754	0.021201
	TET	S2	FRS11	WHE	0.073009	0.000478296	3.71517	0.0196516
	SLU	S2	CHA	WHE	0.0806326	2.55632e-07	5.4873	0.0146944
	SLU	S2	FRS11	WHE	0.0959188	1.56405e-10	6.77291	0.0141621
	PLS1	S2	CHA	WHE	0.0246338	0.108212	1.53677	0.0160296
	PLS1	S2	FRS11	WHE	0.0355433	0.0370661	2.1295	0.0166909
	S2	PLS1	NEV	WHE	-0.00774938	0.375984	0.463327	0.0167255
	FRS4	ROM	NEV	WHE	0.079107	0.0182986	2.44919	0.0322993
	AGS1	ROM	NEV	WHE	0.0633736	0.101592	1.57629	0.0402043
	AGS1	ROM	PLS1	WHE	0.0675639	0.0248621	2.31546	0.0291794
	AGS1	ROM	SLU	WHE	0.0880772	0.000496115	3.70383	0.0237801
	AGS1	ROM	TET	WHE	0.0495975	0.179363	1.17948	0.0420502
	ROM	TET	CHA	WHE	-0.0119121	0.417108	0.33108	0.0359795
	TET	ROM	FRS11	WHE	0.0111068	0.408635	0.358764	0.0309586
	TET	ROM	FRS4	WHE	0.0441046	0.173009	1.21437	0.036319
	SLU	ROM	CHA	WHE	0.0374916	0.11346	1.50715	0.0248758
	SLU	ROM	FRS11	WHE	0.0749583	0.000745401	3.57843	0.0209473
	SLU	ROM	FRS4	WHE	0.0719164	0.00830002	2.76722	0.0259887
	PLS1	ROM	CHA	WHE	0.00270167	0.470798	0.106525	0.0253619
	PLS1	ROM	FRS11	WHE	0.0162803	0.279821	0.804334	0.0202407
	PLS1	ROM	FRS4	WHE	0.0485813	0.0621316	1.85912	0.0261314
	ROM	PLS1	NEV	WHE	-0.00463946	0.445885	0.219758	0.0211117
	NEV	ROM	CHA	WHE	0.014686	0.389464	0.422941	0.0347235
	NEV	ROM	FRS11	WHE	0.0393393	0.131814	1.412	0.0278606
	FRS4	L1	NEV	WHE	0.106657	7.63037e-10	6.51037	0.0163826
	FRS4	L1	SLU	WHE	0.105063	1.63655e-09	6.38169	0.0164632
	AGS1	L1	NEV	WHE	0.103626	6.3011e-07	5.30486	0.0195341
	AGS1	L1	SLU	WHE	0.121118	7.76851e-13	7.56255	0.0160155
	AGS1	L1	TET	WHE	0.0951891	0.00155199	3.35546	0.0283684
	TET	L1	CHA	WHE	0.0565885	0.0177125	2.46412	0.022965
	TET	L1	FRS11	WHE	0.0669717	0.000857091	3.53518	0.0189443
	TET	L1	FRS4	WHE	0.100659	0.000161062	4.01543	0.0250681
	SLU	L1	CHA	WHE	0.0633147	0.000209373	3.93898	0.0160739
	SLU	L1	FRS11	WHE	0.0878454	5.02901e-09	6.19755	0.0141742
	PLS1	L1	AGS1	WHE	0.0879738	9.29511e-06	4.71669	0.0186516
	PLS1	L1	CHA	WHE	0.00892787	0.346068	0.568797	0.0156961
	PLS1	L1	FRS11	WHE	0.0260526	0.121117	1.46782	0.0177492
	PLS1	L1	FRS4	WHE	0.0587292	0.000715578	3.59339	0.0163437
	PLS1	L1	NEV	WHE	0.00379825	0.444774	0.224405	0.0169259
	NEV	L1	CHA	WHE	0.0552107	0.000735457	3.58425	0.0154037
	NEV	L1	FRS11	WHE	0.0715184	8.36032e-05	4.18903	0.0170728
	FRS4	L2	NEV	WHE	0.10045	7.50414e-11	6.88793	0.0145835
	AGS1	L2	NEV	WHE	0.0961624	9.21834e-07	5.22967	0.0183878
	AGS1	L2	SLU	WHE	0.120392	7.08765e-14	7.88647	0.0152656
	AGS1	L2	TET	WHE	0.0947012	0.000498282	3.70168	0.0255833
	TET	L2	CHA	WHE	0.0422651	0.0507959	1.97003	0.0214541
	TET	L2	FRS11	WHE	0.0503409	0.00605642	2.88704	0.0174369
	TET	L2	FRS4	WHE	0.0908648	0.00112432	3.45306	0.0263143
	SLU	L2	CHA	WHE	0.0526646	0.000830807	3.54487	0.0148566
	SLU	L2	FRS11	WHE	0.0728503	1.03929e-07	5.65395	0.0128849
	SLU	L2	FRS4	WHE	0.0987642	1.26095e-08	6.0439	0.0163411
	PLS1	L2	AGS1	WHE	0.073331	0.00110232	3.46031	0.021192
	L2	PLS1	CHA	WHE	-0.0014437	0.477369	0.0830648	0.0173804
	PLS1	L2	FRS11	WHE	0.0112929	0.339804	0.593827	0.0190172
	PLS1	L2	FRS4	WHE	0.0504235	0.00784388	2.78797	0.0180861
	L2	PLS1	NEV	WHE	-0.00349119	0.448783	0.207825	0.0167987
	NEV	L2	CHA	WHE	0.0383882	0.0402016	2.09015	0.0183663
	NEV	L2	FRS11	WHE	0.0510838	0.00222115	3.24256	0.0157542
Data 2	Subset of individuals and populations included in D-stats analysis.
	Population	Individual	SRA Accession
	AGS1	90315	SRX6084950, SRX6084949, SRX6084948, SRX6084947
	AGS1	90317	SRX6084952, SRX6084951, SRX6084954, SRX6084994
	AGS1	90318	SRX6084993, SRX6084956, SRX6084955
	AGS1	90319	SRX6084992, SRX6084991, SRX6084990, SRX6084989
	AGS1	90320	SRX6084988, SRX6084987, SRX6084986
	AGS1	90321	SRX6084996, SRX6084995, SRX6084957
	CHA	90419	SRX6084958
	CHA	90420	SRX6084972
	CHA	90422	SRX6084974
	CHA	90427	SRX6084960
	CHA	90439	SRX6084961
	CHA	90445	SRX6084983
	DAN	KIR.1	SRX6864114
	DAN	KIR.2	SRX6864125
	FRS11	90379	SRX6101712
	FRS11	90382	SRX6101713
	FRS11	90389	SRX6101711
	FRS11	90399	SRX6101716
	FRS11	90403	SRX6101714
	FRS11	90405	SRX6101715
	FRS4	17026	SRX6084966
	FRS4	17027	SRX6084967
	FRS4	17032	SRX6084964
	FRS4	17034	SRX6084965
	FRS4	17042	SRX6084962
	FRS4	17043	SRX6084963
	GRA	GRA.1	SRX6864092
	GRA	GRA.2	SRX6864103
	L1	16171	SRX1555773, SRX1555774
	L1	16172	SRX1555860, SRX1555871
	L1	16173	SRX1555882, SRX1555893
	L1	16174	SRX1555904, SRX1555915, SRX1555927
	L1	16175	SRX1555938, SRX1555775, SRX1555786
	L1	16176	SRX1555799, SRX1555813, SRX1555824
	L1	16177	SRX1555835, SRX1555846, SRX1555857
	L1	16178	SRX1555858, SRX1555859
	L1	16179	SRX1555861, SRX1555862
	L1	16285	SRX1555876, SRX1555877, SRX1555878
	L1	16286	SRX1555879, SRX1555880, SRX1555881
	L1	16287	SRX1555883, SRX1555884, SRX1555885
	L1	16288	SRX1555886, SRX1555887
	L1	16296	SRX1555888, SRX1555889, SRX1555890, SRX1555891
	L1	16400	SRX1555941, SRX1555942, SRX1555943
	L1	16403	SRX1555944, SRX1555945, SRX1555946
	L1	16405	SRX1555947, SRX1555948, SRX1555776
	L1	16410	SRX1555777, SRX1555778, SRX1555779
	L1	16412	SRX1555780, SRX1555781
	L1	16413	SRX1555782, SRX1555783, SRX1555784
	L2	65202	SRX1555805
	L2	65206	SRX1555806
	L2	65207	SRX1555807
	L2	65210	SRX1555808
	L2	65219	SRX1555809
	L2	65234	SRX1555812
	L2	65237	SRX1555814
	L2	65242	SRX1555815
	L2	65248	SRX1555816
	L2	65250	SRX1555817
	MUR	MU-21_1	SRX3997988
	MUR	MU-32_1	SRX3997989
	NEV	LIT-NEV-GA-39_1	SRX3997990
	NEV	LIT-NEV-GA-6_1	SRX3997981
	NID	Ga0228	SRX092177
	NID	Ga0232	SRX092177
	NID	Ga0233	SRX092177
	NID	Ga0234	SRX092177
	NID	Ga0301	SRX092177
	NID	Ga0312	SRX092177
	NID	Ga0313	SRX092177
	NID	Ga0314	SRX092177
	PLS1	17000	SRX6084982, SRX6084981, SRX6084980
	PLS1	17001	SRX6084979, SRX6084978, SRX6084977
	PLS1	17002	SRX6084976, SRX6084975, SRX6084985, SRX6084984
	PLS1	17003	SRX6084933, SRX6084932, SRX6084931, SRX6084930
	PLS1	17004	SRX6084937, SRX6084936, SRX6084935, SRX6084934
	PLS1	17006	SRX6084939
	PLS1	17009	SRX6084938, SRX6084969, SRX6084968
	ROM	Ga0201	SRX092177
	ROM	Ga0286	SRX092177
	ROM	Ga0293	SRX092177
	ROM	Ga0157	SRX092177
	S1	16228	SRX1555863, SRX1555864
	S1	16229	SRX1555865
	S1	16234	SRX1555866, SRX1555867, SRX1555868
	S1	16235	SRX1555869, SRX1555870, SRX1555872
	S1	16236	SRX1555873, SRX1555874
	S1	16282	SRX1555875
	S1	16356	SRX1555898, SRX1555899, SRX1555900
	S1	16362	SRX1555901, SRX1555902, SRX1555903
	S1	16364	SRX1555905, SRX1555906, SRX1555907
	S1	16366	SRX1555908, SRX1555909, SRX1555910
	S1	16367	SRX1555911, SRX1555912, SRX1555913
	S1	16368	SRX1555914, SRX1555916, SRX1555917
	S1	16369	SRX1555918, SRX1555919
	S1	16370	SRX1555920, SRX1555922
	S1	16385	SRX1555923, SRX1555924, SRX1555925
	S1	16387	SRX1555926, SRX1555928
	S1	16388	SRX1555929, SRX1555930
	S1	16389	SRX1555931, SRX1555932
	S1	16390	SRX1555923, SRX1555924, SRX1555925
	S1	16391	SRX1555936, SRX1555937
	S1	16394	SRX1555939, SRX1555940
	S2	65276	SRX1555818
	S2	65277	SRX1555819
	S2	65279	SRX1555820
	S2	65280	SRX1555821
	S2	65281	SRX1555822
	S2	65282	SRX1555823
	S2	65283	SRX1555825
	S2	65288	SRX1555826
	S2	90287	SRX1555827, SRX1555828, SRX1555829
	S2	90291	SRX1555830, SRX1555831, SRX1555832
	S2	90293	SRX1555833, SRX1555834, SRX1555836
	S2	90294	SRX1555837, SRX1555838, SRX1555839
	S2	90299	SRX1555840, SRX1555841, SRX1555842
	S2	90302	SRX1555843, SRX1555844, SRX1555845
	S2	90305	SRX1555847
	S2	90306	SRX1555848
	S2	90307	SRX1555849
	S2	90308	SRX1555850
	S2	90309	SRX1555851, SRX1555852, SRX1555853
	S2	90310	SRX1555854, SRX1555855, SRX1555856
	SLU	UKR-SLU-2_1	SRX3998063
	SLU	UKR-SLU-1_1	SRX3997982
	SZO	GA-HUN-SZO-1_1	SRX3997987
	SZO	GA-HUN-SZO-2_1	SRX3997986
	TET	UKR-TER-5_1	SRX3998065
	TET	UKR-TER-3_1	SRX3998062
	WHE	GASWHE	DRR032274
	KIN	GA-UK-KIN-3_1	SRX3998012
	KIN	GA-UK-KIN-4_1	SRX3998013
	SOR	17938	SRX6084973
	SOR	17943	SRX6084953
	SOR	17944	SRX6084942
	SOR	17954	SRX6084941
	SOR	17955	SRX6084959
	SOR	17957	SRX6084940
